# Supplementary material for: Comparison of the Molecular Responses of Tolerant, Susceptible and Highly Susceptible Grapevine Cultivars During Interaction With the Pathogenic Fungus Eutypa lata
Source: Front Plant Sci. 2019 Jul 30;10:991. doi: 10.3389/fpls.2019.00991 (PMC6690011; doi:10.3389/fpls.2019.00991)
Supplement: Supplementary file 3 [file Table_1.XLSX]

## Sheet: Feuil1
Supplementary table 1		Statistical analysis of foliar symptom severity in Merlot (M), Cabernet Sauvignon (CS) and Ugni Blanc (UB) cultivars
For each class of symptoms, percentages of foliar symptom severity of Merlot (M), Cabernet Sauvignon (CS) and Ugni Blanc (UB) cultivars have been compared using a Sidak’s multiple comparisons test.
Sidak's multiple comparisons test
		P Value	Significant (P < 0.05)
asymptomatic
M vs. CS		0.0018	Yes
M vs. UB		<0,0001	Yes
CS vs. UB		0.4072	No
weak symptoms
M vs. CS		0.9959	No
M vs. UB		0.0014	Yes
CS vs. UB		0.0025	Yes
moderate symptoms
M vs. CS		0.9682	No
M vs. UB		0.3749	No
CS vs. UB		0.1849	No
severe symptoms
M vs. CS		0.0079	Yes
M vs. UB		0.0086	Yes
CS vs. UB		>0,9999	No
dead or not budbreak
M vs. CS		0.9805	No
M vs. UB		<0,0001	Yes
CS vs. UB		<0,0001	Yes
